# Supplementary material for: Growth of Low-Defect Nitrogen-Doped Graphene Film Using Condensation-Assisted Chemical Vapor Deposition Method
Source: Materials (Basel). 2023 Jan 28;16(3):1120. doi: 10.3390/ma16031120 (PMC9921703; doi:10.3390/ma16031120)
Supplement: Supplementary file 1 [file materials-16-01120-s001.zip]

Archive with 1 entries (1 files):
- materials-2173581-SI.pdf
